# Supplementary material for: MIRO1 mutation leads to metabolic maladaptation resulting in Parkinson’s disease-associated dopaminergic neuron loss
Source: NPJ Syst Biol Appl. 2025 Apr 17;11:37. doi: 10.1038/s41540-025-00509-x (PMC12006346; doi:10.1038/s41540-025-00509-x)
Supplement: Supplementary file 2 — Supplementary File1 [file 41540_2025_509_MOESM2_ESM.xlsx]

## Sheet: Caption
Supplementary File1.
Predicted medium uptake and secretion rates, as well as inter-cellular exchange rates between cell types of the organoids in the different conditions.
Rates are given in [a.u.].
For a specific cell type, positive values indicate secretion (production) of the respective metabolite and negative values indicate uptake (consumption).
For the extracellular compartment (which is balanced with the sum of the cell-type specific rates), positive values indicates overall uptake of the organoids and negative values indicate overall secretion.
E.g. for condition WT-D30, Astrocyte-like progenitors produce (S)-Lactate with a rate of 3.85 and neurons uptake it with a rate of 2.94, while the remaining (S)-Lactate is secreted to the medium (rate of -0.91).

## Sheet: WT-D30
Row	GABAergic neurons	Neurons	Neural progenitors	Dopaminergic neurons	Astrocyte-like glia progenitors	External Compartment
Bicarbonate	43.1207	1.78452	2.56886	0.501689	0.0534618	-67.2947
(R)-3-Hydroxybutyrate	7.47598	2.08704	0.549255	0	0	-10.1123
Acetate	1.10071	0.648224	0	0.000393067	0.0837474	-1.83307
(S)-Lactate	0	-2.94031	0	0	3.85404	-0.913728
2-Hydroxybutyrate	0	0.623347	0.158523	0	0	-0.78187
Ammonium	-0.0189099	0.623347	0	0.0575811	0	-0.662018
2-Hydroxy-3-Methyl-Valerate	-61.5149	-7.24864	130.959	-67.4189	5.8322	-0.608664
Urea	0	0	0.548578	0	0	-0.548578
(R)-Mevalonate	0	0	0.503382	0	0.011415	-0.514797
Deoxythymidine-5'-Phosphate	0	0	0	0.352017	0	-0.352017
Propionate	0.284478	0	0.0399537	0	0.00570748	-0.330139
Thiosulfate	0.324008	0	0	0	0	-0.324008
3,4-Dihydroxyphenylethyleneglycol	0.0640605	0	0	0	0	-0.0640605
Nicotinate	8.16177e-07	0	0.024672	0	0	-0.0246728
Galactitol	0	0.00117913	0	0	0	-0.00117913
Prostaglandin I2	0	-2.94819	0	-0.90585	3.85404	0
Proton	18.7024	3.55795	16.5533	-16.8114	3.69456	0
Valyl-Valine	-27.7635	0	50.3401	-25.6447	3.06808	0
Keto-Phenylpyruvate	6.66206	9.75311	-34.5223	17.6159	0.491282	0
Cholesterol	-0.0132784	-0.0130023	-0.260477	-0.0013757	0.288133	0
Phosphatidylethanolamine	0	-0.0192628	-0.13762	-0.0153289	0.172212	0
17Beta-Hydroxy-5Alpha-Androstan-3-One	0.948162	3.13846	-5.65303	1.48266	0.0837474	0
5-Hydroxytryptophol	0.948162	3.13846	-5.65303	1.48266	0.0837474	0
Sulfate	0.948162	3.13846	-5.65303	1.48266	0.0837474	0
R Total	-0.0412447	0	0	-0.00157227	0.0428169	0
Phosphatidylcholine	0	0	-0.0338583	0	0.0338583	0
Reduced Glutathione	0	-0.00787756	-0.0171224	0	0.025	0
Hexadecanoate (N-C16:0)	-0.0113811	-0.0014447	-0.00302557	0	0.0158514	0
Glycerol	-0.0298635	0.0127615	0.00302557	-0.00157227	0.0156488	0
Phosphatidylglycerol	-0.00948449	-0.00120394	-0.00153873	-0.000982634	0.0132098	0
Phosphatidylserine	0	0	-0.00548762	0	0.00548762	0
Beta-Alanine	1.10071	0	-1.10071	0	0	0
Deoxythymidine-5'-Diphosphate	0.352017	0	0	-0.352017	0	0
Methylammonium	0.0640605	0	-0.0512864	-0.012774	0	0
N-Acylsphingosine	0.00117913	0	0	-0.00117913	0	0
15-Keto-Prostaglandin F2A	0	2.94031	-2.94031	0	0	0
2-Oxoadipate	0	-0.648224	0.648224	0	0	0
Methylmalonate	0	0	0	0	0	0
L-Alanine	0	0	0	0	0	0
D-Galactose	0	-0.00117913	0.00117913	0	0	0
Galactosyl Glucosyl Ceramide	0	0	0	0	0	0
5-L-Glutamyl-L-Alanine	0	0.00787756	-0.00787756	0	0	0
D-Glucosyl-N-Acylsphingosine	-0.00117913	0	0.00117913	0	0	0
Ethanolamine Phosphate	-0.0146878	0.0146878	0	0	0	0
1-Acyl-Sn-Glycero-3-Phosphocholine	-0.133268	-0.0142062	0.147474	0	0	0
Sodium	4.4414	1.75105	0.0502124	0.445542	-6.93889e-18	0
5Alpha-Cholest-7-En-3Beta-Ol	0	0	0.00148294	0	-0.00148294	0
Arachidonate	0	0	0.0171224	0	-0.0171224	0
L-Cysteinylglycine	0	0.00787756	0.0171224	0	-0.025	0
5-Hydroxyindoleacetate	-0.948162	-3.13846	5.65303	-1.48266	-0.0837474	0
2-Oxoglutarate	-0.948162	-2.49023	5.0048	-1.48266	-0.0837474	0
5Alpha-Dihydrotestosterone Sulfate	-0.948162	-3.13846	5.65303	-1.48266	-0.0837474	0
Water	-38.7747	0	39.3742	-0.352017	-0.247484	0
Orthophosphate	0.0414933	-0.0394175	-0.0448909	0.319845	-0.27703	0
Cholesterol EsterFullR	0	0.0113168	0.276816	0	-0.288133	0
Prostaglandin-A2	0	0.00787756	2.94031	0.90585	-3.85404	0
2-Hydroxy-Isovalerate	55.5271	0	-100.68	51.2893	-6.13616	0
Hypoxanthine	-0.0349509	-0.00443671	0.0393962	-0.00362115	-0.00390343	0.007516
Myo-Inositol	-0.0151751	-0.00192629	-0.00246195	-0.0015722	-0.00169476	0.0228303
Nicotinamide	0	0	-0.024672	0	0	0.024672
L-Glutamate	0	0	0	0	-0.025	0.025
L-Asparagine	0	0	-0.027767	0	0	0.027767
Choline	0	0	0	0	-0.046357	0.046357
L-Tryptophan	0	0	-0.061324	0	0	0.061324
L-Methionine	0	0	-0.158523	0	0	0.158523
Hydrosulfide	-0.324008	0	0.158523	0	0	0.165485
L-Histidine	-0.152548	0	0	-0.0224036	0	0.174952
L-Tyrosine	-0.0640605	0	-0.24174	0	0	0.3058
L-Phenylalanine	-6.66206	-9.75311	34.2148	-17.6159	-0.491282	0.307515
Sulfite	-0.324008	0	0	0	0	0.324008
Deoxythymidine-5'-Triphosphate	-0.352017	0	0	0	0	0.352017
L-Arginine	0	0	-0.548578	0	0	0.548578
Linoleate	-0.163132	-0.00144478	-0.143439	-0.00157227	-0.244045	0.553633
L-Isoleucine	61.5149	7.24864	-130.959	67.4189	-5.8322	0.608664
L-Threonine	0	-0.623347	0	-0.000393067	0	0.62374
L-Lysine	0	0	-0.648224	0	0	0.648224
D-Glucose	-7.65249	0	-4.63357	-0.0215745	-2.13709	14.4447
Carbon Dioxide	-38.4215	0	0	0	0	38.4215
Oxygen	-23.9308	-3.38338	-1.99228	-13.1239	-0.0756802	42.506

## Sheet: WT-D60
Row	GABAergic neurons	Neurons	Neural progenitors	Dopaminergic neurons	Astrocyte-like glia progenitors	External Compartment
Bicarbonate	2.19153	1.31017	0.752859	0.47182	7.48147	-36.895
Galactitol	0	0	0	0	13.7988	-13.7988
Ammonium	0	0.00190398	-0.11072	0.700069	4.12027	-4.71152
(S)-Lactate	5.76811	-1.93519	0	0	0	-3.83292
Thiosulfate	2.70454	0	0	0	0	-2.70454
Acetate	0	0.00190398	0.13571	0.0258383	1.05691	-1.22036
Propionate	0.0805399	0.0513556	0.00349646	0	1.05503	-1.19043
Orthophosphate	9.47716	-0.044254	-0.0457361	-0.0420695	-8.27526	-1.06984
Deoxythymidine-5'-Phosphate	1	0	0	0	0	-1
2-Hydroxybutyrate	0	0	0	0.62374	0.158523	-0.782263
(R)-Mevalonate	1.44119	1.36411	0.427627	0.476125	-2.95076	-0.758288
2-Hydroxy-3-Methyl-Valerate	0.599232	0.00555572	0	0.00387597	0	-0.608664
Urea	0	0	0	0	0.548578	-0.548578
Nicotinate	0	0	0	0.024672	0	-0.024672
5Alpha-Dihydrotestosterone Sulfate	0	0	0.880825	0	-0.880815	-1e-05
15-Keto-Prostaglandin F2A	-11.7024	1.93519	9.76722	0	0	0
2-Hydroxy-Isovalerate	-3.27355	0	1.64545	0	1.6281	0
Trans-4-Hydroxy-L-Proline	0	0	0	0	0	0
17Beta-Hydroxy-5Alpha-Androstan-3-One	0	0	-0.880825	1e-05	0.880815	0
5-Hydroxyindoleacetate	0	0	0.880815	0	-0.880815	0
Cholesta-5,7-Dien-3Beta-Ol	0.00132832	0	0	-0.00132832	0	0
5-Hydroxytryptophol	0	0	-0.880815	0	0.880815	0
3,3',5'-Triiodothyronine	0	0.544243	-0.544243	0	0	0
Prostaglandin-A2	5.9343	3.83292	-9.76722	0	0	0
R Total	0	-0.00516794	-0.0266571	0.420261	-0.388436	0
Acetylcholine	0.13571	0	-0.13571	0	0	0
Adenosine	-0.0531781	0	0	0	0.0531781	0
2-Oxoglutarate	0	0	0.880815	0	-0.880815	0
Beta-Alanine	2.59383	0	0	0.0258283	-2.61966	0
L-Alanine	0	0	0	0	0	0
L-Ascorbate	0	2.90192	0	0	-2.90192	0
Adenosine Triphosphate	0.00506372	0	-0.00506372	0	0	0
L-Cysteinylglycine	0.13571	0	-0.11071	0	-0.025	0
Cholesterol	-0.0739531	0	0	0.0739531	0	0
cl[e]_4	0	0	0	-0.00193798	0	0
L-Cysteine	-0.11071	0	0.11071	0	0	0
Diglyceride	0.0172679	0	0	-0.0172679	0	0
Dehydroascorbide	0	-2.90192	0	0	2.90192	0
Deoxythymidine-5'-Diphosphate	0	0	0	0	0	0
Iron (Fe3+)	0	0	0	0	-1.45096	0
5-L-Glutamyl-L-Alanine	0.13571	0	0	0	-0.13571	0
Glycine	-0.11071	0	0.11071	0	0	0
Glycerol	0.195744	0	-0.215927	0	0.0201829	0
Reduced Glutathione	-0.13571	0	0.11071	0	0.025	0
Hydrogen Peroxide	-1.28067	1.28067	0	0	0	0
Water	-2.82786	0	-0.24642	-0.4214	2.04472	0
Proton	2.22142	2.66075	-4.7988	0.867184	4.23901	0
Hyaluronan	0	-0.000951991	0	0	0.000951991	0
Hyaluronan Biosynthesis, Precursor 1	0	0	0	0	0	0
Hexadecanoate (N-C16:0)	0.0131537	0	0.00522158	0.00360543	-0.0219807	0
Iodide	0	0.433533	-0.433533	0	0	0
1-Acyl-Sn-Glycero-3-Phosphocholine	-0.326231	-0.0212153	0	0.347446	0	0
Sodium	-23.6369	2.10682	0.433533	-2.08167e-17	0	0
Phosphatidylcholine	0	0	0	-0.347446	0.347446	0
Keto-Phenylpyruvate	0	0	-1.42349	0	1.42349	0
Prostaglandin I2	5.76811	-5.76811	0	0	0	0
Sulfate	0	0	-0.880815	0	0.880815	0
Sphingosine 1-Phosphate	-0.0288209	-0.00163193	-0.00687045	-0.00474396	0.0420672	0
L-Thyroxine	0	-0.433533	0.433533	0	0	0
3,3,5-Triiodo-L-Thyronine	0	-0.11071	0.11071	0	0	0
9E-Tetradecenoic Acid (N-C14:1)	0	0.000951991	0	0	-0.000951991	0
Uridine-5'-TrIphosphate	-2.59383	0	0	0	2.59383	0
L-Valine	3.27355	0	-1.64545	0	-1.6281	0
1-Gamma-Linolenoyl-Cholesterol, Cholesterol-Ester (18:3, Delta 6, 9, 12)	0	-0.00190398	0	0.00190398	0	0
Cholesterol EsterFullR	0.0556741	0	0	-0.0758571	0.0201829	0
Biotin	0	0	0	0	-7.16701e-06	7.16701e-06
Progesterone	0	0	0	-1e-05	0	1e-05
Iron (Fe2+)	0	0	0	0	1.45003	0.00093
Hypoxanthine	0	-0.00501171	0	-0.00349644	0.000992148	0.007516
Nicotinamide	0	0	0	-0.024672	0	0.024672
L-Glutamate	0	0	0	0	-0.025	0.025
L-Asparagine	0	0	0	0	-0.027767	0.027767
Myo-Inositol	-0.0208899	-0.00217594	-0.00219852	-0.00151805	-0.00338059	0.030163
Choline	0	0	0.119496	-0.0111955	-0.154657	0.046357
L-Tryptophan	0	0	0	0	-0.061324	0.061324
L-Leucine	0	0	0	0	-0.108739	0.108739
L-Proline	0	0	0	0	-0.108739	0.108739
L-Methionine	0	0	0	0	-0.158523	0.158523
L-Histidine	0	0	0	-0.0258283	-0.149124	0.174952
L-Tyrosine	0	0	0.307515	0	-0.613315	0.3058
L-Phenylalanine	0	0	1.11598	0	-1.42349	0.307515
L-Arginine	0	0	0	0	-0.548578	0.548578
L-Isoleucine	-0.599232	-0.00555572	0	-0.00387597	0	0.608664
L-Threonine	0	0	0	-0.62374	0	0.62374
L-Lysine	0	0	0	0	-0.648224	0.648224
Deoxythymidine-5'-Triphosphate	-1	0	0	0	0	1
Linoleate	-0.25489	-0.0237993	-0.0250082	0	-0.696303	1
Hydrosulfide	-2.59383	0	-0.11071	0	0.158523	2.54602
Sulfite	-2.70454	0	-1e-05	0	0	2.70455
D-Glucose	-3.23917	-1.10283	-1.66476	-0.729225	-14.5168	21.2528
Oxygen	-5.57073	-1.87649	-6.67267	-0.95986	-27.4262	42.506

## Sheet: PD-D30
Row	GABAergic neurons	Neurons	Neural progenitors	Dopaminergic neurons	Astrocyte-like glia progenitors	External Compartment
Bicarbonate	0.983515	8.14606	1.70789	0.231048	1.14807	-36.6498
Water	-0.713847	0	2.68271	25.5184	1.58965	-29.0769
(R)-3-Hydroxybutyrate	0.613315	11.8367	0	0	0	-12.45
(S)-Lactate	3.69712	0	0	1.12075	1.67193	-6.4898
(R)-Mevalonate	0	0	1.3863	-0.028489	1.10882	-2.46663
2-Hydroxybutyrate	0	0	0.622107	0	0	-0.622107
Urea	0.373469	0	-3.16615	1.66932	1.67193	-0.548578
Deoxythymidine-5'-Phosphate	0.543658	0	0	0	0	-0.543658
2-Hydroxy-3-Methyl-Valerate	0.372407	0	0	0	0	-0.372407
Acetate	0	0	0	0	0.0209947	-0.0209947
15-Keto-Prostaglandin F2A	-3.32365	26.8205	0	-23.4969	0	0
Alloxan	0.373469	0	-3.16615	1.12075	1.67193	0
Prostaglandin-A2	3.32365	-26.8205	0	23.4969	0	0
R Total	-0.0427517	-0.290921	-0.0346289	-0.0106695	0.378971	0
Adenosine Triphosphate	0.0618408	-0.0552628	-0.00657803	0	0	0
Cholesterol	0	0	-0.00249904	0.00249904	0	0
cl[e]_1	-0.186204	0	0	0	0	0
cl[e]_2	0	-0.00524868	0	0	0	0
Deoxythymidine-5'-Diphosphate	0	0	0	0	0	0
Formate	0	0.0104974	0	0	-0.0209947	0
L-Glutamine	0.0057444	0	0	-0.0057444	0	0
Glycerol	-0.042311	-0.302918	0	0	0.345229	0
Proton	5.32461	-14.5264	0.14374	0.417764	2.75376	0
1-Acyl-Sn-Glycero-3-Phosphocholine	0	0	0	-0.0189564	0.0189564	0
Sodium	0.372407	21.3307	1.74973	0.0628959	4.16334e-17	0
Ammonium	0.310554	0	0	0	-0.310554	0
Phosphatidylcholine	0	0	0	0	0	0
Phosphatidylglycerol	0	0	0	-0.00154003	0.00154003	0
Keto-Phenylpyruvate	0	0.080979	-0.478368	0.384253	0.0131359	0
Orthophosphate	0.793062	-0.574119	-0.0683385	-0.0587689	-0.0918352	0
Sphingosine 1-Phosphate	0	-1.1467e-11	1.1467e-11	0	0	0
Urate	-0.373469	0	3.16615	-1.12075	-1.67193	0
Cholesterol EsterFullR	0	0	0	0	0	0
Hypoxanthine	-0.0021878	0	0	0	-0.0053282	0.007516
L-Tryptophan	-0.0265211	0	0	-0.00117205	0	0.0276931
L-Asparagine	0	0	0	-0.027767	0	0.027767
Myo-Inositol	-0.00352592	-0.0239935	-0.00285599	-0.00257039	-0.00231335	0.0352592
Choline	0.0535723	-0.17695	0.113038	0	-0.0360172	0.046357
L-Histidine	-0.174952	0	0	0	0	0.174952
L-Tyrosine	-0.613315	0	0	0	0.307515	0.3058
L-Phenylalanine	0	-0.080979	0.478368	-0.384253	-0.320651	0.307515
L-Isoleucine	-0.372407	0	0	0	0	0.372407
Deoxythymidine-5'-Triphosphate	-0.543658	0	0	0	0	0.543658
L-Arginine	0	0	0	-0.548578	0	0.548578
L-Threonine	0	0	-0.622107	0	0	0.622107
Linoleate	-0.0401073	-0.272926	-0.0324869	-0.0276982	-0.455371	0.82859
Hydrosulfide	0	0	0	-0.929238	-0.310554	1.23979
D-Glucose	-2.41082	-12.4138	-2.41188	-1.09297	-2.92329	21.2528
Oxygen	-2.54305	-30.8213	-1.29961	-2.96581	-4.64004	42.2698

## Sheet: PD-D60
Row	GABAergic neurons	Neurons	Neural progenitors	Dopaminergic neurons	Astrocyte-like glia progenitors	External Compartment
Bicarbonate	1.6599	0.0184585	0.64618	9.33122	0.84607	-37.5055
Water	3.51879	0.810892	-2.38709	25.8249	-0.559647	-28.0188
(R)-Mevalonate	0	0	0	8.97404	0	-8.97404
(S)-Lactate	0	3.18101	7.05265	-5.03025	0.940853	-6.14427
(R)-3-Hydroxybutyrate	2.48868	0	0	0	0.613315	-3.102
Thiosulfate	0	0	0	0	0.643282	-0.643282
Urea	0	0	-2.46834	3.57657	-0.559647	-0.548578
Deoxythymidine-5'-Phosphate	0.546261	0	0	0	0	-0.546261
Alloxan	0	0	-3.01692	3.57657	-0.559647	0
Methylmalonate	0	0	0	0	0	0
3,3',5'-Triiodothyronine	0	0	0	0.277149	-0.277149	0
Prostaglandin-A2	0	0	-7.05265	8.60682	-1.55417	0
R Total	0.429145	-0.0312741	-0.397871	0	0	0
Adenosine	0	-0.00738791	0.0349417	0	-0.0275538	0
L-Alanine	0	0	-0.549584	0.549584	0	0
L-Ascorbate	0	0	0	0	0	0
Adenosine Triphosphate	0	0	0	-0.0224861	0.0224861	0
Cholesterol	-0.00292811	-0.00280672	0	0.00766008	-0.00192525	0
cl[e]_1	-9.57258e-05	0	0	0	0	0
cl[e]_2	0	-0.0118279	0	0	0	0
cl[e]_3	0	0	0	0	0	0
Dehydroascorbide	0	0	0	0	0	0
Deoxythymidine-5'-Diphosphate	0	0	0	0	0	0
Ethanolamine	-0.444465	0	0.444465	0	0	0
Ethanolamine Phosphate	0.451994	0	-0.451994	0	0	0
Iron (Fe2+)	1.62178	-0.810892	0	0	0	0
Iron (Fe3+)	-1.62178	0.810892	0	0	0	0
L-Glutamine	0	0	0	0	0	0
Guanosine	-0.007516	0	0.007516	0	0	0
Reduced Glutathione	0	0	0	0	0	0
Proton	3.10675	2.37012	0.732052	0.548296	-0.976626	0
Hexadecanoate (N-C16:0)	-0.00250973	-0.00240568	0	0.00133991	0.0035755	0
Iodide	0	0	0	0.277149	-0.277149	0
1-Acyl-Sn-Glycero-3-Phosphocholine	0.213811	0	-0.0602694	-0.126863	-0.0266779	0
5Alpha-Cholest-7-En-3Beta-Ol	0	0	-0.00253081	0.00253081	0	0
Sodium	1.04112	0.00738791	-5.55112e-17	0.765572	0.277149	0
Phosphatidylcholine	-0.23849	0	0.23849	0	0	0
Phosphatidylethanolamine	-0.0154772	-0.00761821	0	0.0230954	0	0
Keto-Phenylpyruvate	0.0927862	0	0	0.548296	-0.641082	0
Orthophosphate	0.577489	-0.0912977	0	-0.382786	-0.103405	0
Prostaglandin I2	0	0	7.05265	-8.60682	1.55417	0
Phosphatidylserine	0	0	0.184582	-0.184582	0	0
Sphingosine 1-Phosphate	0	0	0	0.00522565	-0.00522565	0
L-Thyroxine	0	0	0	-0.277149	0.277149	0
Urate	0	0	3.01692	-3.57657	0.559647	0
Cholesterol EsterFullR	0	0	0	0	0	0
Hypoxanthine	0	0	-0.007516	0	0	0.007516
L-Asparagine	0	0	0	0	-0.027767	0.027767
Myo-Inositol	-0.00334635	-0.00320762	-0.0028923	-0.0237815	-0.00220024	0.035428
Choline	0	-0.0236559	0.0153703	-0.0485228	0.0104513	0.046357
L-Tryptophan	-0.000191452	-0.0529699	0	-0.00128822	0	0.0544496
L-Histidine	0	0	-0.174952	0	0	0.174952
L-Tyrosine	0	0	0	0	-0.3058	0.3058
L-Phenylalanine	-0.0927862	0	0	-0.548296	0.333567	0.307515
Ammonium	0.0886741	0.0497623	0.0436272	-0.0854438	-0.615515	0.518895
Deoxythymidine-5'-Triphosphate	-0.546261	0	0	0	0	0.546261
L-Arginine	0	0	-0.548578	0	0	0.548578
Sulfite	0	0	0	0	-0.643282	0.643282
Linoleate	-0.213661	-0.0288684	-0.455971	-0.109027	-0.0250277	0.832556
Hydrosulfide	0	0	-0.787171	0	-0.643282	1.43045
D-Glucose	-2.53001	-1.61892	-4.405	-11.8809	-0.8179	21.2528
Oxygen	-5.93095	-0.878445	-0.657842	-30.2278	-3.15188	40.8469
